# Supplementary material for: Yield of testing and treatment for tuberculosis among foreign-born persons during contact investigations in the United States: A semi-systematic review
Source: PLoS One. 2018 Jul 19;13(7):e0200485. doi: 10.1371/journal.pone.0200485 (PMC6053151; doi:10.1371/journal.pone.0200485)
Supplement: S2 File — (CSV) [file pone.0200485.s002.csv]

Author (Last name)	Type of document	Publication year	MDR TB?	Project duration	State/province	County/city	Study setting	Type of contacts	Date contact tracing started	Date contact tracing ended	Sampling/ recruitment duration	Type of TB test	Improving Contact tracing (novel strategies used?)	Barriers during contact investigation	% Foreign born	National origin group	National origin notes	% Hx of BCG Vaccine	% HIV +	Demographic characteristics of sample	% Children	# Identified	# Reached	# Prior TST +	# Refusals	# Recruited	# Consented	# Tested	# Valid Tests	# Tested (+)	LTFU	TST/IGRA Discordant	# Re-tested	# Re-test read	# Re-tested (+)	# Total Positive	# CXR	# LTBI Dx	# Offered LTBI Tx	# Started LTBI Tx	# Completed LTBI Tx	# active cases identified	# started Tx for active TB	# completed treatment for active TB	COMMENTS	Sort	Date patient first noticed symptoms	Index case age	Gender
Kim	Peer reviewed paper	2002	No MDR	NR	Delaware	Sussex county,	NR	Workplace	November 2000-	NR	NR	TST	N/A	NR	1	PFB	N/A	NR	NR	Entirely foreign born	0	NR	NR	NR	NR	NR	NR	NR	82	25	N/A	N/A	N/A	N/A	N/A	25	NR	NR	NR	NR	NR	NR [possibly 0]	NR	NR	They report on test conversions in this study. See the tab "Liu 2014" for details	81	P4: Hospitalized in October of 2000	22	Male
Kambali	Peer reviewed paper	2014	No MDR	NR	Texas	City/county not report,	Rural	Workplace	May 2011	NR	(3 visits)	IGRA	Translators proficient in 12 different languages were used during the investigation plus use of IGRA to account for large numbers of BCG vaccinated persons.	Many contacts had received BCG vaccination, many did not speak English or Spanish, reluctance to disclose information, undocumented status	100%	PFB	N/A	42% (assuming all w/BCG Hx are FB]	NR	61.7% Male | Countries of origin: Sudan, Somalia, Burma, Mexico, United States, Haiti, Ethiopia | Mean Age: 35.2 years [range 19-70]	None	NR	NR	NR	NR	42	42	42	42	20	NR	N/A	NR	NR	NR	20	19	NR	NR	NR	12	1	1	1	Not including household contacts, as the stated purpose of this paper is to report on the 47 contact (42 FB) managed by the Texas DSHS	0	August 2010	NR	Male
Gulati	Peer reviewed paper	2005	No MDR	NR	NR	City/county not report,	NR	Workplace	January 2004	February 2004	(2 weeks durations)	TST	NR	NR	1	PFB	N/A	19.4% [assuming all 7 who reported BCG vaccine were FB]	0	Countries of origin: 3% Columbia, 3% Ecuador, 39% El Salvador, 8% Guatemala, 6% Honduras, 11% India, 11% Mexico; 8% Peru, 8% Poland, 3% Unknown	None	NR	NR	3	NR	36	36	36	36	29 (for 5mm cutoff, 27 for 10 mm cutoff)	N/A	N/A	N/A	N/A	N/A	29	NR	NR	NR	NR	NR	0	0	0	0	0	September 2003	42	Male
Dewan	Peer reviewed paper	2006	No MDR	NR	California	San Francisco,	Urban	Residence, workplace, school	April 2004	NR	NR	TST	NR	Poor communication between child care center operator and outbreak investigators, incomplete contact investigations, poor data management, possible fears of deportation	0.98	PFB	N/A	NR	0% (self reported HIV negative but all declined testing)	Countries of origin: Mexico, Central America | Ethnicity: 100% Hispanic | Age: 18+	NR	49	NR	11	NR	NR	NR	NR	43	32	NA	NA	NA	NA	NA	32	32? [Test states that contacts "were evaluated with chest radiographs...if they had positive TST results. Seems to indicate all TST positive were given chest X-rays. All 32 TST+ are explicitly stated to have either active TB or LTBI, which implies chest X-rays.]	31	24	22	13	1	NR	NR	0	0	Prior to Oct 2002 (Patient had cough for >1.5 years before diagnosis)	27	NR
Golub	Peer reviewed paper	2006	No MDR	NR	Maryland	Multiple,	NR	Residence, workplace, social contacts	NR	NR	NR	TST	NR	NR	0.6	MFB	N/A	NR	NR	52.7% Male	NR	479	NR	NR	NR	NR	NR	NR	393	179	N/A	N/A	N/A	N/A	N/A	179	NR	NR	NR	NR	NR	6	NR	NR	0	0	N/A	N/A	N/A
Golub	Peer reviewed paper	2006	No MDR	NR	Maryland	Multiple,	(Mixed setting --actually not reported but records from the entire state were included)	Residence, workplace, social contacts	NR	NR	NR	TST	NR	NR	1	PFB	N/A	NR	NR	NR	NR	NR	NR	NR	NR	NR	NR	NR	136	92	N/A	N/A	N/A	N/A	N/A	92	NR	NR	NR	NR	NR	NR	NR	NR	0	0	N/A	N/A	N/A
Grinsdale	Peer reviewed paper	2011	No MDR	NR	California	San Francisco,	Urban	Workplace, school, residence, social contacts	NR	NR	NR	TST or IGRA	NR	Low completion rates of second TST	1	PFB	N/A	NR	NR	NR	NR	NR	NR	0	NR	NR	NR	NR	610	229 [Number testing positive after 1 test, 13 additional total people tested positive after 2nd test, but not known who was FB]	NR	NR	NR	NR	NR	229	NR	NR	NR	NR	NR	NR	NR	NR	0	0	N/A	N/A	N/A
Grinsdale	Peer reviewed paper	2011	No MDR	NR	California	San Francisco,	Urban	Workplace, school, residence, social contacts	NR	NR	NR	TST	NR	NR	1	PFB	N/A	NR	NR	NR	NR	NR	NR	NR	NR	NR	NR	NR	252	134	NR	NR	NR	NR	NR	134	NR	NR	NR	NR	NR	NR	NR	NR	0	0	N/A	N/A	N/A
Grinsdale	Peer reviewed paper	2011	No MDR	NR	California	San Francisco,	Urban	Workplace, school, residence, social contacts	NR	NR	NR	IGRA	NR	NR	0.56	Majority FB	N/A	NR	NR	61% Male | Ethnicity: 38% Asian/Pacific Islander, 6% non-Hispanic Black, 22% Hispanic, 28% non-Hispanic White | Mean age: 40 years	Confirmed	NR	NR	NR	NR	NR	NR	641	641	125	210	N/A	209	209	13	138	129	120	118	105	83	8	NR	NR	0	0	N/A	N/A	N/A
Grinsdale	Peer reviewed paper	2011	No MDR	NR	California	San Francisco,	Urban	Workplace, school, residence, social contacts	NR	NR	NR	IGRA	NR	NR	N/A	PFB	N/A	NR	NR	NR	NR	NR	NR	NR	NR	NR	NR	358	358	95	NR	NR	NR	NR	NR	95	NR	NR	NR	NR	NR	NR	NR	NR	0	0	N/A	N/A	N/A
Wang	Peer reviewed paper	2010	No MDR	NR	Ohio	Franklin County,	Urban	Residence	NR	NR	NR	TST or IGRA	NR	Difficulty in getting respondents to complete follow-up screening (including second test for those testing negative), anxiety and unnecessary testing among low risk contacts	NR	PFB	Consists of household contacts of 2 African recent immigrant teenagers. Assumed that households were >90% FB.	NR	NR	NR	NR	21	21	1	0	20	NR	20	20	7 [total tested positive, unclear if all after 1st test]	7	NR	13	13	NR [7 total positive over both tests]	7	NR	7	NR	NR	NR	0	0	0	0	0	?/?/2006	#1 - 17 #2 - 17	#1 - Female #2 -Male
Person	Peer reviewed paper	2010	No MDR	NR	North Carolina	Wake County	Urban	Workplace	NR	NR	NR	TST	Parallel use of TST and IGRA, HIV testing	NR	1	PFB	N/A	51% [of all FB, assuming all w/Hx of BCG were FB]	NR	NR	0	NR	NR	NR	NR	73	NR	NR	60	32	N/A	NR	N/A	N/A	N/A	32	32 [assumes that alltesting positive received CXR]	32	32	NR	NR	NR	NR	NR	0	0	Confirmed	Confirmed	Confirmed
Person	Peer reviewed paper	2010	No MDR	NR	North Carolina	Wake County,	Urban	Workplace	NR	NR	NR	IGRA	Parallel use of TST and IGRA, HIV testing	NR	1	PFB	N/A	51% [of all FB, assuming all w/Hx of BCG were FB]	NR	NR	0	NR	NR	NR	NR	73	NR	NR	70	18	N/A	NR	N/A	N/A	N/A	18	18 [assumes that alltesting positive received CXR]	18	18	NR	NR	NR	NR	NR	0	0	Confirmed	Confirmed	Confirmed
Lowther	Peer reviewed paper	2011	No MDR	3-4 months	Minnesota	City/county not report,	Rural	Workplace, school, residence, social contacts	June 2008	September 2008	3 to 4 months	TST	NR	Language barrier, insufficient local TB control resources, use of pseudonyms, difficult to find clinicians who could perform gastric aspiration for infants	94% FB for 95 contacts with reported place of birth, unsure why place of birth is not reported for all 150 contacts	PFB	Of 95 contacts with known place of birth, 94% are FB. Unsure why place of birth is not reported for all 150 contacts.	NR	NR	62% Male | Countries of origin: Guatemala, Mexico, Honduras, El Salvador, and US | Age range <1-81 years	40.7% under 19 years	150	150	NR	0	150	150	150	150	75	N/A	N/A	N/A	N/A	N/A	75	NR	62	NR	NR	NR	10	NR	NR	N/A	0	Patient 1 (index): Feb 2008, Patient 8(source): Oct 2007	Patient 1: 6 mos, Patient 8: 25	Both male
Miramontes	Peer reviewed paper	2010	All MDR	34-35 months	Tennessee	City/county not report,	NR	Residence, workplace, social contacts	January 2007	40118	34-35 months	TST	extended clinic hours; additional case management and cultural competency training for staff; additional Spanish-speaking staff; additional Spanish language materials developed; community outreach at community-specific soccer games; additional MDR TB education for medical community at hospital inservice meetings.	reluctance to share information due to undocumented status; use of aliases by undocumented contacts; difficulty of maintaining follow-up contact through treatment completion because of transient nature of population; poultry plant including many of the workplace contacts was raided by immigration officials during the project; uncompromising work schedules; lack of understanding of the importance …	NR	Majority FB	Assumed that alt least 50% were foreign born. At least 5 of 6 active TB patients were born in Guatemala. Text makes references to difficulty of contact investigation due to challenges of conducting contact investigation among undocumented persons.	NR	NR	NR	NR	433	NR	31	NR	NR	NR	NR	222	110	N/A	N/A	N/A	N/A	N/A	110	79 [110 positive minus 31 with Hx of TST+, per communication with author]	106	106 [All "current positives" per communication with author. AP changed from 110 to 106, as previous positives are not counted among 106 in adjacent cell]	87	44	4 [one was initially Dx as LTBI, became active TB later, and Dx clinically]	4	42067	N/A	0	Patient 1: NR [January 2006? when dx in January 2007, reported a 1 year history of coughing, fever, and weight loss]; Patient 3: NR	Patient 1: 46; Patient 3: 18	Patient 1: Male; Patient 3: Female
Ridzon	Peer reviewed paper	1997	All MDR	NR	California	Probably Orange County,	NR	Workplace, school	September 1993 [first school-wide testing]	Spring 1994 [school-wide retesting of negative students]	6-9 months	TST	NR	NR	51% of those tested [see Table]	Majority FB	51% of those tested were FB.	NR [in a cohort of 32 FB students with positive TST, 88% had BCG scar]	NR	NR	Most of sample was highschool students or recent graduates (plus school staff)	NR	NR	NR	NR	NR	NR	NR	1263	292	43	N/A	NR	928	94	386	NR	NR	386	NR	NR	NR	NR	NR	0	0	January 1991	NR [~17? entering 12th grade in Fall 1993 when the outbreak investigation was initiated]	NR
Ridzon	Peer reviewed paper	1997	All MDR	NR	California	Probably Orange County,	NR	Workplace, school	September 1993 [first school-wide testing]	Spring 1994 [school-wide retesting of negative students]	6-9 months	TST	NR	NR	1	PFB	N/A	88%?	NR	Countries of origin: 77% from Vietnam; 9% from Mexico | All high school students or recent graduates	NR	NR	NR	NR	NR	NR	NR	NR	641	239	42	N/A	NR	360	54	293	NR	NR	293	NR	NR	NR	NR	NR	0	0	January 1991	NR [~17? entering 12th grade in Fall 1993 when the outbreak investigation was initiated]	NR
Driver	Peer reviewed paper	2003	Mixed	60-62 months [October 1995-December 2000]	New York	New York City,	Urban	Workplace, school, social contacts	N/A [the report summarizes the process in many cases - unable to differentiate between the duration of individual contact tracing periods]	N/A [unsure how we'd extract this since the report summarizes the process in many cases - doesn't seem to make sense to include the whole project duration as a single contact tracing period]	N/A [unsure how we'd extract this since the report summarizes the process in many cases - doesn't seem to make sense to include the whole project duration as a single contact tracing period]	TST	A protocol and core staff were used for investigations to standardize identification of exposed people. Contacts notified in writing along with educational materials; telephone calls also used to notify parents in school investigations. A health educator provided on-site group educational sessions.	NR	1	PFB	N/A	NR	NR	NR	NR	NR	NR	NR	NR	NR	NR	NR	1109	362	NR [some people were tested twice, but it's not reported how many, or how many should have been tested twice bu were not	N/A	NR	NR	NR	362	NR	NR	NR	NR	NR	NR	NR	NR	Setting is all "congregate" settings where large numbers of persons were exposed. Mostly school and work. We may want to add a category for school	0	N/A	N/A	N/A
Trieu	Peer reviewed paper	2013	No MDR	NR	New York	New York City,	Urban	Residence	March 2010	NR	NR	IGRA	Use of IGRA	Unstably housed population, large proportion BCG vaccinated	0.897	Majority FB	N/A	NR	NR	NR	NR [most likely none, contacts were in 2 SROs]	41	NR	NR	NR	NR	NR	39	39	24	N/A	N/A	N/A	N/A	N/A	24	NR	NR	NR	NR	NR	NR	NR	NR	0	0	NR	35 years	Male
Trieu	Peer reviewed paper	2013	All MDR	NR	New York	New York City,	Urban	Workplace	June 2011	NR	NR	IGRA	Use of IGRA	Unstably housed population, large proportion BCG vaccinated	82% [of 11 contacts tested]	Majority FB	N/A	NR	NR	NR	NR [most likely none, contacts were coworkers]	20	NR	2	NR	NR	NR	11	11	5	N/A	N/A	N/A	N/A	N/A	5	NR	NR	NR	NR	NR	NR	NR	NR	0	0	0	0	0
Catherine S. Ho	TB Notes article (not peer reviewed)	2010	No MDR	~1 year	California	San Francisco,	Urban	Residence	June 2006	Mid 2007	Approximately 1 year	TST	social worker attempted to overcome cultural barriers by providing general education beyond the TB investigation (e.g., enrollment in general health plan and dealing with other health issues). Later developed a colaition to maintain contact and expand knowledge within the isolated Chiapoan community with further outreach activities planned. Early contacts, once evaluated and provided with related…	isolated immigrant indiginous language speaking population not fluent in Spanish and also unfamiliar with certain contact related information such as mail, mailboxes, and formal addresses.	1	PFB	Described as a "contact investigation among indigenous Mexican day laborers," which seems to imply that all contacts were born in Mexico	NR	NR	Country of origin: Mexico | Ethinicity:" Indigenous persons from Chiapas, Mexico"	NR	32	NR	NR	NR	29	NR	29	29	26	N/A	N/A	N/A	N/A	N/A	26	NR	26	NR	21	21	4	NR	NR	0	0	(Case A1) May, 2006 [1 month prior to June 20, 2006 dx]	33	Male
Albrecht	TB Notes article (not peer reviewed)	2004	No MDR	~6 months [Mid-2003 to December 2003]	California and Washington	Multiple [possible significant focus in Fresno, CA],	Rural	Social Contacts	Mid-2003	December 2003 [end of what is reported]	~6 months	TST	"In cooperation with the Fresno Health Department Communicable Disease Outreach Program, the Binational Center for Indigenous Oaxacan Development (CBDIO) in Fresno, California, provided TB education and outreach to Mixtec audiences. This was accomplished through radio and TV broadcasts in Spanish and Mixtec and a TB patient education audiotape that was recorded and distributed to health departmen…	"Challenges to outbreak containment included frequent client movement between Mexico, California, and Washington; sociocultural, economic, language, and transportation barriers to accessing health care; and difficulty in establishing trust between health departments and clients. Contacts were difficult to elicit, locate, evaluate, and treat, primarily owing to clients� fear of health authorities …	NR	Predominantly FB	Percent foreign born is never specifically stated, but contact investigation seems to have exclusively targeted people from Oaxaca.	NR	NR	Country of origin: Mexico | Ethnicity: "Indigenous persons from Oaxaca, Mexico"	NR	68	NR	NR	NR	NR	NR	NR	56	46	N/A	N/A	N/A	N/A	N/A	46	NR	34	NR	NR	NR	10 [plus 2 "TB suspects"]	10	NR	Unclear where contacts were located	0	NR [previously had started Tx in Mexico]	NR ["young Mixtec male"]	Male
Schack	TB Notes article (not peer reviewed)	2005	No MDR	NR	Colorado	City/county not report,	Rural	Residence, workplace, social contacts	~May, 2004	NR	Not Reported	TST	Colorado Department of Public Health and Environment TB Program nurse provided in-service training and ongoing onsite support visits during the contact investigation.	Length of misdiagnosis period; case had quickly gotten very involved in the local community. Local health care providers had very limited experience and knowledge around TB.	NR	Majority FB	Assumed to be at least 50% FB, as "A large number of the contacts were foreign-born" and 39/56 contacts with LTBI were FB.	NR	NR	NR	NR	344	NR	NR	NR	NR	NR	66	321	57	NR	N/A	267 [unclear if this was people selected for follow-up or actually tested]	NR	NR	57	NR	56	NR	38	NR	1	1	1	0	0	December 2003	35	Female
Rogers	TB Notes article (not peer reviewed)	2011	No MDR	NR	North Carolina	Greensboro,	Urban	Workplace, school, residence, social contacts	March 2010	NR	Not Reported	TST	Nurses were prepared to provide skin testing and arrange chest x-rays when they made home visits to administer treatment to pediatric cases. They also cultivated trust through a supportive relationship with the source case (e.g., providing a motel room during initial Tx) and other community members.	Family members initially reluctant to name contacts, and instead would have them drop by during nurse visit; also some language barriers due to Liberian English dialect	NR	Majority FB	Proportion FB not explicitly stated, but assumed to be at least 50%. Appears that most contacts were members of the Greensboro Liberian refugee community, but contacts also included lawyers, social workers, teachers, counselors, and foster parents, who were probably US born.	NR	NR	NR	NR	NR	NR	NR	NR	NR	NR	NR	89	35	N/A	N/A	N/A	N/A	N/A	35	NR	31	NR	29	NR	2	NR	NR	Contact tracing done among social contacts	0	Case 1 (baby): Late-2009 (4-5 months prior to March 2010 dx); Source case: NR	Case 1: 7 months; Source: 20 years	Case 1: male; Source: female
Yu	Conference Presentation	2011	No MDR	NR	Washington and Hawaii	Olympia, Thurston County, WA; Tacoma, Pierce Country, WA; Honolulu, HI	Urban	Residence	NR	NR	Not Reported	TST and IGRA	Developed a "pictograph" of time periods in different residences and symptomatic period for contacts.	"Challenges encountered included: Lack of transportation, lack of access to regular health care, uninsured, low income, language barrier, poor understanding of health issues, religious and cultural beliefs, cultural norms specific to persons from Micronesia (and other Pacific Islanders). Interviews were repeated and verified. New exposed individuals were �discovered� over the first 2 � 3 months. …	NR [likely large majority FB]	Majority FB	Proportion FB not explicitly stated. At least 3 of 18 were US born. Assumed to be at least 50% FB, because abstract states that "All the extended family were from the Federated States of Micronesia."	NR	NR	NR	NR [at least 4 of the active/LTBI cases were children]	NR	NR	NR	NR	NR	NR	NR	18	16	N/A	N/A	N/A	N/A	N/A	16	NR	12	NR	NR	NR	4	NR	NR	0	0	NR	NR	NR
Smithee	Conference Presentation	2011	No MDR	NR	Oklahoma	City/county not report,	NR	Workplace	~Feb. 2010	NR	Not Reported	TST	NR	NR	NR [all first language Spanish or known BCG vaccine]	PFB	Abstract states that they were "unable to determine country of origin for all contacts." All contact either had Spanish as a first language or were BCG vaccinated, which was used as a proxy for foreign birth.	NR	NR	NR	NR	NR	NR	NR	NR	NR	NR	NR	104	51	14	17	NR	39	6	57	NR	NR	NR	NR	NR	NR	NR	NR	IGRA was used to evaluate TST+, and retest some workers after 1st TST was negative, but overwhelming majority of positives found at first test.	0	NR [dx in early-Feb 2010]	38	Male
Brisette	Conference abstract with additional data provided by author	2011	No MDR	NR	Texas	Harris County/Houston,	Urban	Residence, workplace, school	March 23, 2010	January 6, 2011	Not Reported	TST or IGRA	Multi-lingual staff; set up an onsite DOT clinic at there workplace to improve treatment retention	"QFT implementation requires a procedural and organizational structure to support its use. QFT requires control over the testing environment to maintain appropriate temperature." Also "transportation, limited clinic appointments, and language barrier."	NA	PFB	0.945	NR	NR	NR	2 children	74	74	2	NR	74	NR	69 (5 were lost without "completing screening" since TST included it is unclear if the were lost before they had a test placed)	69	32	NR	NA	NR	NR	NR	32	NR	27	25	25	20	1	1	1	0	0	NR [nausea/vomiting for 1 week before April 2010 dx]	NR	Male
Brisette	Conference abstract with additional data provided by author	2011	No MDR	NR	Texas	Harris County/Houston,	Urban	Residence, workplace	August 30 2010	July 8 2011	Not Reported	IGRA	Multi-lingual staff	"QFT implementation requires a procedural and organizational structure to support its use. QFT requires control over the testing environment to maintain appropriate temperature." Also "transportation, limited clinic appointments, and language barrier."	NA	PFB	0.975	NR	NR	NR	0	53	53	3	NR	52	NR	50	50	29	NR	N/A	NR	NR	NR	29	NR	29	25	23	20	0	N/A	N/A	One of the patients who didn�t complete treatment was instructed to stop treatment by physician due to elevated LFTs	0	NR	NR	Male
Anger	Peer reviewed paper	2012	No MDR	11 years	New York	New York City,	Urban	NR	1997	2003	7 years	TST	NR	NR	52% [of persons with known place of birth]	Majority FB	Of persons with a known place of birth, 52% are FB.	NR	NR	49.18% Male	0.2805	34888	NR	3198	2199	27363	NR	NR	25164	8270	2240	N/A	NR	NR	NR	8270	8379	7903	7886	6290	3642	203	0	0	0	0	N/A [many index cases]	N/A [many index cases]	N/A [many index cases]
Marks	Peer reviewed paper	2000	Mixed	11 months	IL, GA, TX, WA, CA, NY, NJ, CA, TN	Chicago, IL; Fulton County, GA; Houston, TX; King County, WA; Los Angeles County, CA; New York City, NY; Newark, NJ; San Diego County, CA; San Francisco, CA; Santa Clara County, CA; and Shelby County, TN.	Urban	NR	July 1996	June 1997	N/A the paper report summarizes the process in many cases - doesn't seem to make sense to include the whole project duration as a single contact tracing period]	TST	Recording the last exposure date to the infectious patient facilitated follow-up TST provision. Recording the last exposure date to the infectious patient facilitated follow-up TST provision.	NR	N/A	PFB	NR	NR	NR	NR	NR	1302	NR	NR	NR	NR	NR	1017	1005	635	114	N/A	NR	256	86	721	NR	NR	641.69	620.06	389.34	NR	NR	NR	0	0	NR	NR	NR
[truncated: 4 more columns]
